# Supplementary material for: Intelligent auxiliary system for music performance under edge computing and long short-term recurrent neural networks
Source: PLoS One. 2023 May 8;18(5):e0285496. doi: 10.1371/journal.pone.0285496 (PMC10166492; doi:10.1371/journal.pone.0285496)
Supplement: S1 Data — (ZIP) [file pone.0285496.s001.zip]

Archive with 18 entries (17 files):
- data/
- data/Data.xlsx
- data/figure 1.pptx
- data/figure 10.pptx
- data/figure 11.pptx
- data/figure 12.pptx
- data/figure 13.pptx
- data/figure 14.pptx
- data/figure 15.pptx
- data/figure 16.pptx
- data/figure 2.pptx
- data/figure 3.pptx
- data/figure 4.pptx
- data/figure 5.pptx
- data/figure 6.pptx
- data/figure 7.pptx
- data/figure 8.pptx
- data/figure 9.pptx
