# Supplementary material for: Intelligent auxiliary system for music performance under edge computing and long short-term recurrent neural networks
Source: PLoS One. 2023 May 8;18(5):e0285496. doi: 10.1371/journal.pone.0285496 (PMC10166492; doi:10.1371/journal.pone.0285496)
Supplement: S1 Data — (ZIP) [file pone.0285496.s001.zip › data/Data.xlsx]

## Sheet: Sheet1
	Figure 13					Figure 14				Figure 15										Figure 16
		Loss					Loss				Poor visual effect	General visual effects	Good visual effect	General visual effects	Good visual effect	General visual effects	Bad visuals				General visual effects	General visual effects	Poor visual effect	Good visual effect
	Model	Good visual effect	Poor visual effect			Model	Good visual effect	Poor visual effect		Lookback value	1	10	15	20	30	50	70			Model type	CNN	AM	SA	The improved model
	LSTM 1 layer	0.0036	0			LSTM (nots=36)	0.00433	0		Loss	0.073	0.0034	0.0027	0.0040	0.0026	0.0030	0.0151			Loss	0.0065	0.0005	0.0095	0.0002
	LSTM 3 layer	0	0.0028			LSTM (nots=128)	0	0.00282
	LSTM 5 layer	0	0.0028			LSTM (nots=256)	0	0.00279
